# Supplementary material for: Akt3 links mitochondrial function to the regulation of Aurora B and mitotic fidelity
Source: PLoS One. 2025 Mar 6;20(3):e0315751. doi: 10.1371/journal.pone.0315751 (PMC11884723; doi:10.1371/journal.pone.0315751)
Supplement: S1 File — (XLSX) [file pone.0315751.s001.xlsx]

## Sheet: Sheet1
1	Gene_Symbol=YBX1 Nuclease-sensitive element-binding protein 1						1e-30	50.3205	29.3	35902.7	IPI00031812.3	10 (10 0 0 0 0)
2	Gene_Symbol=KRT14 Keratin, type I cytoskeletal 14						2.22045e-14	20.2872	7.6	51529.4	IPI00384444.6	5 (5 0 0 0 0)
3	Gene_Symbol=RPL4 60S ribosomal protein L4						5.10703e-14	160.241	29.5	47667.5	IPI00003918.6	47 (47 0 0 0 0)
4	Gene_Symbol=SNORD43;RPL3;SNORD83B;LOC653881 60S ribosomal protein L3						9.89209e-13	40.2662	14.1	46079.8	IPI00550021.4	8 (8 0 0 0 0)
5	Gene_Symbol=NCL cDNA FLJ45706 fis, clone FEBRA2028457, highly similar to Nucleolin						1.74194e-12	50.2675	11.8	65922.5	IPI00444262.3	10 (10 0 0 0 0)
6	Gene_Symbol=NPM1 Isoform 2 of Nucleophosmin						2.72449e-12	20.2762	18.5	29446.3	IPI00220740.1	6 (6 0 0 0 0)
7	Gene_Symbol=WDR12 Ribosome biogenesis protein WDR12						7.90701e-12	20.2634	7.8	47677.7	IPI00304232.1	5 (5 0 0 0 0)
8	Gene_Symbol=LYAR Cell growth-regulating nucleolar protein						9.66005e-12	140.287	29	43587.9	IPI00015838.3	24 (24 0 0 0 0)
9	Gene_Symbol=NOP58 Nucleolar protein 58						2.38709e-11	30.2462	9.1	59540.6	IPI00006379.1	3 (3 0 0 0 0)
10	Gene_Symbol=KRT1 Keratin, type II cytoskeletal 1						3.02947e-11	100.279	19.3	65998.9	IPI00220327.4	20 (19 1 0 0 0)
11	Gene_Symbol=ACTBL2 Beta-actin-like protein 2						5.13667e-11	38.229	11.2	41976	IPI00003269.1	7 (6 1 0 0 0)
12	Gene_Symbol=ACTB Actin, cytoplasmic 1						9.5256e-11	30.2766	13.1	41709.7	IPI00021439.1	7 (7 0 0 0 0)
13	Gene_Symbol=VIM Vimentin						3.59984e-10	118.258	25.3	53619.2	IPI00418471.6	23 (22 1 0 0 0)
14	Gene_Symbol=ILF2 Interleukin enhancer-binding factor 2						4.18594e-10	28.1749	11.5	43035.2	IPI00005198.2	3 (2 1 0 0 0)
15	Gene_Symbol=RCC1 regulator of chromosome condensation 1 isoform a						5.48193e-10	30.3162	12.4	48115.1	IPI00001661.3	4 (4 0 0 0 0)
16	Gene_Symbol=FTSJ3 Putative rRNA methyltransferase 3						1.53452e-09	60.303	9.1	96516.2	IPI00217686.3	8 (8 0 0 0 0)
17	Gene_Symbol=NCL NCL protein						2.99842e-09	30.2071	6.6	50920	IPI00183526.6	7 (7 0 0 0 0)
18	Gene_Symbol=EEF1G;TUT1 cDNA FLJ56389, highly similar to Elongation factor 1-gamma						3.74217e-09	50.2262	9.7	56114.4	IPI00000875.7	7 (7 0 0 0 0)
19	Gene_Symbol=NONO Non-POU domain-containing octamer-binding protein						7.05037e-09	36.1634	10	54197.3	IPI00304596.3	5 (4 0 1 0 0)
20	Gene_Symbol=HNRNPH1 Heterogeneous nuclear ribonucleoprotein H						7.58742e-09	30.2634	9.8	49198.4	IPI00013881.6	4 (4 0 0 0 0)
